# Supplementary material for: A recurrent translocation is mediated by homologous recombination between HERV-H elements
Source: Mol Cytogenet. 2012 Jan 19;5:6. doi: 10.1186/1755-8166-5-6 (PMC3292815; doi:10.1186/1755-8166-5-6)
Supplement: Additional file 1 — Gentoype results of the 4qA and 4qB alleles in the population. [file 1755-8166-5-6-S1.XLSX]

## Sheet: HD100CAU
Genotype	Cell Line ID
A/A	GM01310
A/A	GM02134
A/A	GM06895
A/A	GM07521
A/A	GM08729
A/A	GM10356
A/B	GM00621
A/B	GM00922
A/B	GM01806
A/B	GM02688
A/B	GM02705
A/B	GM03657
A/B	GM05408
A/B	GM06861
A/B	GM07402
A/B	GM07544
A/B	GM08228
A/B	GM08428
A/B	GM08587
A/B	GM08669
A/B	GM08786
A/B	GM09099
A/B	GM09549
A/B	GM09618
A/B	GM09771
A/B	GM09947
A/B	GM10262
A/B	GM10384
A/B	GM13033
A/B	GM14492
A/B	GM14673
B/B	GM00130
B/B	GM00131
B/B	GM00536
B/B	GM00546
B/B	GM00558
B/B	GM00607
B/B	GM00893
B/B	GM00946
B/B	GM01056
B/B	GM01805
B/B	GM01814
B/B	GM01953
B/B	GM01954
B/B	GM01990
B/B	GM02131
B/B	GM02184
B/B	GM02254
B/B	GM02432
B/B	GM03323
B/B	GM05161
B/B	GM05377
B/B	GM05380
B/B	GM05392
B/B	GM05398
B/B	GM05422
B/B	GM05423
B/B	GM05920
B/B	GM06051
B/B	GM06160
B/B	GM06315
B/B	GM06859
B/B	GM06862
B/B	GM06867
B/B	GM06875
B/B	GM07094
B/B	GM07513
B/B	GM07524
B/B	GM07535
B/B	GM07752
B/B	GM07973
B/B	GM08036
B/B	GM08787
B/B	GM08919
B/B	GM09091
B/B	GM09196
B/B	GM09306
B/B	GM09899
B/B	GM09916
B/B	GM09948
B/B	GM10432
B/B	GM10647
B/B	GM10959
B/B	GM11012
B/B	GM11032
B/B	GM11854
B/B	GM12593
B/B	GM13069
B/B	GM13070
B/B	GM13418
B/B	GM13768
B/B	GM14448
B/B	GM14547
B/B	GM14548
B/B	GM14655
B/B	GM14693
B/B	GM14753
B/B	GM14782
B/B	GM14807

## Sheet: HGDP
Genotype	Cell Line ID	Population	Geographic Origin
A/B	HGDP01412	Bantu N.E.	Kenya
A/B	HGDP01416	Bantu N.E.	Kenya
A/B	HGDP01418	Bantu N.E.	Kenya
B/B	HGDP01405	Bantu N.E.	Kenya
B/B	HGDP01408	Bantu N.E.	Kenya
B/B	HGDP01411	Bantu N.E.	Kenya
B/B	HGDP01413	Bantu N.E.	Kenya
A/B	HGDP00615	Bedouin	Israel (Negav)
B/B	HGDP00614	Bedouin	Israel (Negav)
B/B	HGDP00617	Bedouin	Israel (Negav)
A/A	HGDP00704	Colombian	Colombia
A/A	HGDP00827	Colombian	Colombia
B/B	HGDP00709	Colombian	Colombia
B/B	HGDP00793	Colombian	Colombia
B/B	HGDP00970	Colombian	Colombia
A/B	HGDP00783	Han	China
A/B	HGDP00971	Han	China
A/B	HGDP01021	Han	China
A/B	HGDP00779	Han	China
A/B	HGDP00814	Han	China
A/B	HGDP00815	Han	China
B/B	HGDP00782	Han	China
B/B	HGDP00973	Han	China
B/B	HGDP00775	Han	China
B/B	HGDP00818	Han	China
A/B	HGDP00748	Japanese	Japan
B/B	HGDP00747	Japanese	Japan
B/B	HGDP00750	Japanese	Japan
B/B	HGDP00752	Japanese	Japan
B/B	HGDP00754	Japanese	Japan
B/B	HGDP00755	Japanese	Japan
B/B	HGDP00756	Japanese	Japan
A/B	HGDP00908	Mandenka	Senegal
A/B	HGDP00914	Mandenka	Senegal
B/B	HGDP00905	Mandenka	Senegal
B/B	HGDP00906	Mandenka	Senegal
B/B	HGDP00907	Mandenka	Senegal
B/B	HGDP00909	Mandenka	Senegal
B/B	HGDP00913	Mandenka	Senegal
A/B	HGDP01256	Mozabite	Algeria
B/B	HGDP01255	Mozabite	Algeria
A/A	HGDP00684	Palestinian	Israel (Central)
A/B	HGDP00676	Palestinian	Israel (Central)
A/B	HGDP00682	Palestinian	Israel (Central)
B/B	HGDP00678	Palestinian	Israel (Central)
B/B	HGDP00680	Palestinian	Israel (Central)
B/B	HGDP00681	Palestinian	Israel (Central)
B/B	HGDP00683	Palestinian	Israel (Central)
B/B	HGDP00830	Surui	Brazil
B/B	HGDP00833	Surui	Brazil
B/B	HGDP00835	Surui	Brazil
B/B	HGDP00838	Surui	Brazil
B/B	HGDP00839	Surui	Brazil
B/B	HGDP00841	Surui	Brazil
A/A	HGDP00933	Yoruba	Nigeria
A/B	HGDP00932	Yoruba	Nigeria
A/B	HGDP00934	Yoruba	Nigeria
B/B	HGDP00921	Yoruba	Nigeria
B/B	HGDP00922	Yoruba	Nigeria
B/B	HGDP00924	Yoruba	Nigeria
B/B	HGDP00931	Yoruba	Nigeria
B/B	HGDP00935	Yoruba	Nigeria
